# Supplementary material for: A novel murine model for assessing fetal and birth outcomes following transgestational maternal malaria infection
Source: Sci Rep. 2019 Dec 20;9:19566. doi: 10.1038/s41598-019-55588-8 (PMC6925284; doi:10.1038/s41598-019-55588-8)
Supplement: Supplementary file 2 — Dataset 1 [file 41598_2019_55588_MOESM2_ESM.xlsx]

## Sheet: Manuscript
Title	A novel murine model for assessing fetal and birth outcomes following transgestational maternal malaria infection
Authors	Catherine D. Morffy Smith, Brittany N. Russ, Alicer K. Andrew, Caitlin A. Cooper, Julie M. Moore

## Sheet: COI 0-18 - raw data
	Mouse ID	20915	20917	21118	21113	21114	22564	22565	22566	22567	22568	22569	20913	20914	21112	21116	21119	21443	21444	22558	22559	22560	22561	22562	22563	23863	23865	23867	23873	23876	24285	24288	24289	24290	24296	20909	20912	20916	20918	21115	21117	21121	21122	21439	21440	21446	23859	23862	23868
	Vendor	CR/NCI	CR/NCI	CR/NCI	CR/NCI	CR/NCI	CR/NCI	CR/NCI	CR/NCI	CR/NCI	CR/NCI	CR/NCI	CR/NCI	CR/NCI	CR/NCI	CR/NCI	CR/NCI	CR/NCI	CR/NCI	CR/NCI	CR/NCI	CR/NCI	CR/NCI	CR/NCI	CR/NCI	CR/NCI	CR/NCI	CR/NCI	CR/NCI	CR/NCI	CR/NCI	CR/NCI	CR/NCI	CR/NCI	CR/NCI	CR/NCI	CR/NCI	CR/NCI	CR/NCI	CR/NCI	CR/NCI	CR/NCI	CR/NCI	CR/NCI	CR/NCI	CR/NCI	CR/NCI	CR/NCI	CR/NCI
	Group	Virgin Mal+	Virgin Mal+	Virgin Mal+	Virgin Mal+	Virgin Mal+	Virgin Mal+	Virgin Mal+	Virgin Mal+	Virgin Mal+	Virgin Mal+	Virgin Mal+	Gravid Mal+	Gravid Mal+	Gravid Mal+	Gravid Mal+	Gravid Mal+	Gravid Mal+	Gravid Mal+	Gravid Mal+	Gravid Mal+	Gravid Mal+	Gravid Mal+	Gravid Mal+	Gravid Mal+	Gravid Mal+	Gravid Mal+	Gravid Mal+	Gravid Mal+	Gravid Mal+	Gravid Mal+	Gravid Mal+	Gravid Mal+	Gravid Mal+	Gravid Mal+	Gravid Mal-	Gravid Mal-	Gravid Mal-	Gravid Mal-	Gravid Mal-	Gravid Mal-	Gravid Mal-	Gravid Mal-	Gravid Mal-	Gravid Mal-	Gravid Mal-	Gravid Mal-	Gravid Mal-	Gravid Mal-
Weight (g)	0	27.75	30.25	25.1	28.68	24.97	28.95	27.51	24.56	22.2	25.6	25.98	28.05	29.62	25.53	24.46	25.51	23.77	22.88	24.33	22.36	22.1	25.4	27.81	21.62	24.65	29.71	24.02	25.23	28.38	26.85	24.36	26.86	24.56	22.91	23.03	26.39	28.63	29.42	27.38	22.66	23.96	27.09	24.88	23.3	22.42	26.63	23.22	23.48
	6	30.3	31.23	26.58	27.22	25.15	32.45	30.23	28.43	23.08	28.5	27.14	31.12	33.4	29.66	27.4	29.62	27.05	26.32	26.34	26.09	25.4	29.1	33.24	24.39	29.8	34.19	30.11	27.86	31.04	30.58	27.64	30.8	28.18	26.81	26.2	28.18	31.5	31.59	31.41	25.91	26.31	30.25	25.78	27.57	25.48	30.16	26.69	26.29
	7	30.16	30.76	26.66	28.61	26.48	32.99	30.89	28.55	23.04	28.18	27.4	31.3	34.46	30.46	28.41	29.9	27.48	26.46	27.22	26.8	25.89	29.98	34.11	24.7	31.52	34.33	30.69	28.36	32.26	28.49	28.76	31.48	28.76	27.28	26.67	29.19	32.95	32.54	31.53	26.52	27.04	30.42	26.83	28.08	26.14	31.34	27.65	27.2
	8	30.5	31.68	26.68	29.04	26.58	33.43	30.79	28.65	23.13	28.05	27.88	31.08	34.52	30.66	29.4	30.29	28.03	26.95	27.22	26.5	26.36	30.4	34.97	25.44	31.55	33.93	30.1	29.06	32.28	32.53	29.04	31.97	29.1	28.29	27.45	29.28	33.87	33.27	32.5	27.15	27.51	31.01	27.6	28.67	25.86	31.48	28.28	27.35
	9	30.46	31.35	26.81	29.8	26.76	32.62	29.68	28.67	22.57	27.56	27.79	31.58	34.83	30.81	29.7	30.59	28.63	27.44	27.79	25.19	25.96	28.6	30	25.04	29.94	32.12	28.46	29.5	31.01	33.59	27.25	31.09	29.54	29.16	28.2	29.94	34.54	33.62	32.26	27.19	28.49	31.81	27.79	29.74	26.74	32.88	29.26	27.92
	10	29.66	30.54	25.86	28.03	26.36	29.91	28.42	28.35	20.7	26.82	26.49	30.68	33.75	28.67	28.91	29.24	25.9	26.26	26.98	23.71	24	26.68	31.04	23.28	28.91	30.38	26.79	28.28	28.82	32.85	25.92	29.46	27.69	28.47	29.43	31.05	35.39	34.83	33.74	28.83	29.3	32.95	28.73	30.7	27.76	34	29.99	28.73
	11	28	29.09	23.93	26.86	26.2	29.54	27.93	27.08	20.32	25.19	25.4	29.98	32.68	28.25	29.39	29.34	24.71	26.08	27.68	23.66	23.51	28.16	30.83	22.55	31.06	31.9	27.12	28.09	28.41	33.62	24.76	30.84	28.32	28.56	30.89	26.21	36.4	36.19	34.75	30.09	30.06	34.6	29.64	31.93	29.17	35.21	31.23	29.82
	12	26.25	29.51	23.93	27.36	25.68	30.57	28.77	26.33	21.26	23.38	26.95	30.65	32.62	31.58	32.02	31.09	25.62	28.37	29.16	25.69	25.24	30.36	31	25.2	32.74	34.3	28.56	28.56	28.74	35.83	25.93	33.89	28.58	31.22	31.86	32.21	38.85	36.83	36.34	31.53	32.37	36.82	30.92	33.63	30.08	37.33	33.47	31.55
	13	26.6	29.42	25.48	27.9	27.45	30.55	29.17	26.15	21.74	24.47	26.72	33.6	33.76	34.38	34.61	33.93	29.47	31.18	31.94	27.57	25.82	34.25	30.83	28.86	34.72	37.03	32.37	29.49	31.3	37.55	30.18	36.2	32.38	33.9	33.85	34.06	40.93	38.55	37.51	33.03	34.19	39.14	32.35	35.55	33.15	39.6	35.41	33.68
	14	28.26	30.39	26.55	27.97	28.08	31.06	28.39	26.26	22.6	25.85	26.74	36.89	36.08	35.13	36.9	36.76	31.51	32.22	33.61	28.74	26.61	36.81	32.15	30.22	38.56	38.48	34.76	32.78	35.28	38.74	32.23	39.22	35.49	36.09	35.73	34.99	44.95	40.8	38.75	34.94	35.62	41.23	33.08	37.6	34.01	42.85	38	34.76
	15	28.48	30.09	26.23	28	28.15	31.35	28.85	26.2	22.56	26.84	26.67	39.01	37.43	37.4	39.07	38.93	33.64	34.61	36.55	30.29	27.88	38.75	34.26	31.75	41.88	41.54	37.9	35.97	36.88	41.58	34.33	42.92	37.69	38.9	37.87	36.36	46.97	42.37	41.14	37.05	37.76	43.59	34.68	40.44	36.81	45.97	40.47	37.33
	16	28.15	29.97	26.03	29.13	27.73	30.47	28.38	25.93	23.2	26.3	26.5	41.92	39.94	40.25	42.18	41.45	36.92	35.83	38.98	31.05	28.51	42.38	35.38	34.47	43.8	44.3	39.79	39.1	39.96	43.6	35.73	46.12	41.16	41.23	40.01	38.38	50.32	45.44	43.3	39.76	41.67	47.15	36.34	44.09	38.55	50.6	44.68	39.59
	17	28.27	30.72	26.45	29.34	27.09	31.51	28.16	25.28	22.55	26.24	26.7	46.01	42.38	42.98	44.42	44.39	39.63	41.08	41.39	32.67	30.71	45.63	38.08	36.09	45.04	46.64	42.05	42.63	42.54	46.74	38.24	48.09	44.77	44.25	42.72	39.88	52.88	47.64	46.56	41.53	44.14	50.61	38.83	47.25	41.73	54.94	46.95	41.5
	18	28.48	30.73	27.27	28.34	27.04	31.49	28.31	25.85	22.85	26.93	27.51	50.31	42.23	45.93	46.28	46.22	43.15	44.76	42.6	34.83	31.9	48.28	40.07	37.42	46.58	47.13	43.99	46.8	45.37	48.42	40.24	47.35	45.11	48.13	45.08	39.97	55.85	49.78	48.61	43.59	46.72	54.38	40.3	50.97	73.98	57.08	49.54	42.97
Hematocrit	0	0.536585	0.55	0.590909	0.547619	0.571429	0.564103	0.555556	0.533333	0.5	0.552632	0.558824	0.55814	0.588235	0.575	0.558824	0.53125	0.537037	0.520833	0.536585	0.58	0.571429	0.534884	0.548387	0.533333	0.533333	0.522727	0.537037	0.511628	0.617647	0.536585	0.521739	0.416667	0.551724	0.52	0.488372	0.533333	0.575758	0.552632	0.552632	0.394737	0.571429	0.536585	0.533333	0.558824	0.575	0.542857	0.483871	0.54
Packed RBC vol./total blood vol.	6	0.454545	0.533333	0.541667	0.571429	0.571429	0.53125	0.571429	0.444444	0.533333	0.653846	0.517241	0.461538	0.5	0.5	0.515152	0.517241	0.484848	0.48	0.5	0.5	0.533333	0.466667	0.529412	0.517241	0.461538	0.517241	0.521739	0.5	0.571429	0.48	0.481481	0.464286	0.5	0.48	0.483871	0.526316	0.392857	0.548387	0.472222	0.538462	0.526316	0.461538	0.526316	0.485714	0.533333	0.537037	0.521739	0.511111
	7	0.5	0.526316	0.558824	0.473684	0.529412	0.482759	0.5	0.52	0.478261	0.571429	0.5	0.470588	0.673913	0.5	0.466667	0.461538	0.461538	0.461538	0.458333	0.484848	0.53125	0.444444	0.448276	0.517241	0.423077	0.481481	0.416667	0.444444	0.464286	0.478261	0.482759	0.46875	0.48	0.416667	0.5	0.444444	0.46875	0.487805	0.510638	0.512821	0.512195	0.5	0.457143	0.46875	0.512821	0.155172	0.5	0.519481
	8	0.481481	0.5	0.551724	0.5	0.466667	0.44	0.44	0.444444	0.416667	0.545455	0.451613	0.333333	0.369565	0.411765	0.407407	0.375	0.407407	0.375	0.4	0.352941	0.375	0.352941	0.378378	0.4375	0.321429	0.434783	0.34375	0.375	0.375	0.433333	0.333333	0.347826	0.419355	0.4	0.426667	0.43038	0.492537	0.454545	0.48	0.5	0.486486	0.46	0.455882	0.459459	0.467742	0.48	0.448276	0.5
	9	0.357143	0.433333	0.384615	0.392857	0.392857	0.3	0.285714	0.392857	0.307692	0.4	0.388889	0.310345	0.275862	0.30303	0.3125	0.3	0.321429	0.285714	0.346154	0.285714	0.266667	0.233333	0.266667	0.305556	0.228571	0.291667	0.21875	0.285714	0.228571	0.357143	0.241379	0.185185	0.317073	0.317073	0.45122	0.463415	0.461538	0.48	0.458333	0.5	0.451613	0.444444	0.462963	0.456522	0.416667	0.424242	0.444444	0.484848
	10	0.333333	0.321429	0.25	0.3	0.346154	0.212121	0.272727	0.366667	0.285714	0.461538	0.32	0.192308	0.285714	0.2	0.277778	0.238095	0.166667	0.173913	0.242424	0.233333	0.25	0.2	0.37931	0.225806	0.2	0.142857	0.2	0.24	0.193175	0.285714	0.192308	0.208333	0.192308	0.24	0.47619	0.45	0.481481	0.472222	0.477612	0.469697	0.457143	0.4	0.527027	0.425	0.458333	0.469388	0.466667	0.45
	11	0.222222	0.28125	0.25	0.257143	0.285714	0.30303	0.321429	0.272727	0.333333	0.277778	0.258065	0.214286	0.21875	0.3125	0.269231	0.266667	0.192308	0.24	0.258065	0.269231	0.269231	0.28125	0.235294	0.285714	0.314286	0.2	0.30303	0.241379	0.307692	0.321429	0.222222	0.291667	0.264706	0.290323	0.509804	0.333333	0.416667	0.483871	0.513514	0.47619	0.48	0.475	0.520833	0.472222	0.490909	0.5	0.535714	0.34
	12	0.216216	0.294118	0.392857	0.3	0.28	0.333333	0.333333	0.266667	0.444444	0.233333	0.37931	0.310345	0.166667	0.333333	0.34375	0.363636	0.285714	0.285714	0.342105	0.357143	0.242424	0.28125	0.153846	0.333333	0.375	0.384615	0.371429	0.290323	0.323529	0.333333	0.3	0.357143	0.333333	0.3	0.5	0.5	0.515152	0.521739	0.517241	0.5	0.5	0.4	0.40678	0.470588	0.518519	0.481481	0.461538	0.5
	13	0.333333	0.380952	0.4	0.425	0.352941	0.4	0.3	0.318182	0.464286	0.361111	0.5	0.321429	0.32	0.375	0.405405	0.384615	0.310345	0.344828	0.375	0.214286	0.178571	0.305556	0.2	0.366667	0.4	0.366667	0.435897	0.34375	0.37931	0.4	0.321429	0.4	0.352941	0.35	0.55	0.490566	0.464286	0.52381	0.5	0.588235	0.513514	0.512195	0.518519	0.52	0.5	0.482759	0.481481	0.479167
	14	0.4375	0.457143	0.5	0.421053	0.416667	0.461538	0.346154	0.46875	0.5	0.451613	0.451613	0.333333	0.342105	0.413793	0.40625	0.352941	0.37037	0.361111	0.387097	0.428571	0.208333	0.363636	0.318182	0.361111	0.413793	0.404762	0.5	0.322581	0.351351	0.428571	0.37037	0.421053	0.375	0.411765	0.536585	0.563218	0.470588	0.509091	0.508772	0.461538	0.552632	0.488372	0.475	0.470588	0.492308	0.457143	0.5	0.540984
	15	0.5	0.516129	0.571429	0.457143	0.473684	0.464286	0.416667	0.441176	0.5	0.459459	0.5	0.354839	0.466667	0.45098	0.4375	0.342105	0.40625	0.375	0.375	0.4375	0.357143	0.369565	0.296296	0.461538	0.344828	0.441176	0.470588	0.333333	0.366667	0.46875	0.407407	0.565217	0.392857	0.428571	0.509804	0.472222	0.483871	0.522727	0.526316	0.478261	0.472222	0.5	0.518519	0.458333	0.512195	0.472222	0.48	0.5
	16	0.461538	0.277778	0.5	0.40625	0.483871	0.391304	0.347826	0.48	0.5	0.5	0.458333	0.375	0.458333	0.45	0.433333	0.269231	0.4	0.421053	0.315789	0.285714	0.333333	0.361111	0.344828	0.393939	0.275862	0.3125	0.464286	0.384615	0.4	0.428571	0.46875	0.34375	0.375	0.428571	0.5	0.48	0.478261	0.5	0.482759	0.481481	0.522727	0.520833	0.575	0.454545	0.512195	0.46	0.448276	0.541667
	17	0.433333	0.435897	0.441176	0.310345	0.515152	0.392857	0.285714	0.461538	0.387097	0.45	0.424242	0.393939	0.4375	0.472222	0.451613	0.25	0.421053	0.4	0.3	0.342857	0.285714	0.340909	0.4	0.34375	0.314286	0.272727	0.5	0.375	0.352941	0.433333	0.433333	0.277778	0.305556	0.416667	0.5	0.506494	0.454545	0.464286	0.480769	0.459459	0.475	0.477273	0.538462	0.4	0.5	0.333333	0.454545	0.4375
	18	0.464286	0.32	0.363636	0.241379	0.529412	0.387097	0.25	0.555556	0.394737	0.5	0.392857	0.291667	0.428571	0.416667	0.392857	0.166667	0.368421	0.375	0.25	0.346154	0.333333	0.324324	0.375	0.296296	0.242424	0.241379	0.461538	0.318182	0.382353	0.451613	0.333333	0.166667	0.263158	0.393939	0.5	0.509434	0.428571	0.5	0.459459	0.468085	0.5	0.421053	0.5	0.4	0.5	0.375	0.464286	0.469388
Parasitemia (%)	0	0	0	0	0	0	0	0	0	0	0	0	0	0	0	0	0	0	0	0	0	0	0	0	0	0	0	0	0	0	0	0	0	0	0
	6	0.658	0.709	1.01	1	0.65	1.63	1.82	0.79	1.9	1.1	1.17	1.11	0.776	1.17	1.16	0.98	1.12	1.22	0.91	2.48	1.64	3.07	2.71	1.63	3.39	1.79	3.04	0.35	2.33	0.56	1.49	1.89	0.89	0.72
	7	3.13	3.7	5.05	5.34	2.54	8.4	7.08	2.63	7.26	4.02	4.2	5.19	3.28	6.17	6.45	5.7	5.13	5.85	5.88	9.79	6.81	11.9	10.6	8.02	18	10.5	13.2	2.99	9.92	5.98	7.02	11.3	4.62	3.38
	8	11.6	12.9	18.1	16.2	8.4	31.5	21.6	9.28	21.2	14.4	14.6	18.2	12.5	18.1	20.8	19	20.8	22.6	20.8	27.7	27.9	34.3	33.2	27.1	44.6	33.2	31.7	11.2	31	13.3	21.3	38.3	22.5	15.3
	9	28.7	29.1	39.9	34.3	17.5	52.8	37	22.4	35.9	29.1	29.5	36.8	30	42.3	37.7	42.7	46.4	45.1	36.6	45.4	42.6	36	45.7	49.1	48	54.9	35.6	30.2	52.4	26.8	41	53.1	43.4	29.2
	10	43	41	50	37.7	20.8	22.3	17.6	29.3	15.1	26.2	30.2	38.3	42.2	24.2	33.7	35.6	34.2	38	35.3	19.1	26.6	13.7	18.1	33.6	25.5	25.6	11.8	31.5	23	25.5	24.8	20.7	28.2	26.7
	11	41.7	28.4	17.1	31.2	21.3	9.23	4.83	36.4	5.82	27.9	11.1	16.4	36.5	6.74	14.9	18.6	6.69	14	16.5	1.32	1.75	1.64	1.02	1.24	4.38	6.85	3.26	21.5	7.48	4.46	2.68	4.71	2.18	12
	12	13.4	13.6	4.33	9.61	14.6	0.64	0.39	15.5	2.97	9.24	5.82	5.04	16.2	3.43	6.5	7.31	3.79	5.75	13.3	2.42	4.25	4.77	0.61	0.97	2.7	1.44	0.26	9.45	1.34	2.56	5.28	1.52	1.47	3.09
	13	3.41	6	5.67	7.01	5.49	1.24	8.36	6.96	9.6	4.03	3.23	2.31	7.48	2.4	2.73	9.58	1.57	3.29	2.72	1.21	1.15	2.01	0.55	0.6	6.65	16.1	0.49	3.33	1.67	0.83	3.41	1.76	2.12	1.68
	14	0.987	3.07	5.13	6.47	0.63	9.99	0.67	0.74	4.6	0.57	4.79	0.742	5.06	1.02	0.96	9.91	2.38	2.59	11.1	1.27	1.57	3.05	0.72	0.91	13.6	7.72	0.7	2.09	2.41	1.63	1.75	4.22	2.82	0.98
	15	0.17	1.24	9.86	11.1	0.27	12.8	0.19	1.06	8.83	0.99	6.24	0.36	2.22	0.92	1.02	16.1	1.53	1.13	15.6	0.9	1.19	4.51	0.31	2.09	18.8	16	0.59	3.18	1.2	0.68	2.76	11.9	3.67	0.54
	16	0.021	0.86	11.6	21.3	0.081	21.4	0.11	0.12	7.18	0.28	3.2	0.094	1.26	0.73	1.23	13.1	0.34	0.65	23.4	1.62	0.61	2.7	0.55	6.73	25	21.2	1.07	2.92	1.55	0.59	1.27	19.8	6.82	0.26
	17	0.07	1.04	17.1	32.9	0.051	21.3	0.18	0.12	15.9	0.22	6.59	0.51	1.1	1.18	3.14	15.2	0.49	0.78	23.3	1.23	1.16	1.62	0.66	15.4	18.1	26.3	1.26	4.08	1.14	1.44	0.43	31	11.3	0.69
	18	0.083	0.95	15.5	23.1	0.051	2.91	0.28	0.066	7.9	0.15	2.03	1.36	0.83	2.01	6.39	19.4	0.96	1.81	16.8	0.56	0.9	0.86	1.19	26.1	14.3	14.8	2.91	4.89	3.66	3.86	0.76	24.7	12.8	1.1
[truncated: 10 more columns]

## Sheet: COI 0-10 - raw data
	Mouse ID	21450	21453	21966	21967	21968	21969	21970	21971	22245	22246	22247	22248	22249	22250	21449	21451	21452	21955	21957	21962	21963	21964	22238	22239	22241	22242	22243	22244	21437	21438	21954	21956	21959	21960	21961	21965	22234	22235	22236
	Vendor	CR/NCI	CR/NCI	CR/NCI	CR/NCI	CR/NCI	CR/NCI	CR/NCI	CR/NCI	CR/NCI	CR/NCI	CR/NCI	CR/NCI	CR/NCI	CR/NCI	CR/NCI	CR/NCI	CR/NCI	CR/NCI	CR/NCI	CR/NCI	CR/NCI	CR/NCI	CR/NCI	CR/NCI	CR/NCI	CR/NCI	CR/NCI	CR/NCI	CR/NCI	CR/NCI	CR/NCI	CR/NCI	CR/NCI	CR/NCI	CR/NCI	CR/NCI	CR/NCI	CR/NCI	CR/NCI
	Group	Virgin Mal+	Virgin Mal+	Virgin Mal+	Virgin Mal+	Virgin Mal+	Virgin Mal+	Virgin Mal+	Virgin Mal+	Virgin Mal+	Virgin Mal+	Virgin Mal+	Virgin Mal+	Virgin Mal+	Virgin Mal+	Gravid Mal+	Gravid Mal+	Gravid Mal+	Gravid Mal+	Gravid Mal+	Gravid Mal+	Gravid Mal+	Gravid Mal+	Gravid Mal+	Gravid Mal+	Gravid Mal+	Gravid Mal+	Gravid Mal+	Gravid Mal+	Gravid Mal-	Gravid Mal-	Gravid Mal-	Gravid Mal-	Gravid Mal-	Gravid Mal-	Gravid Mal-	Gravid Mal-	Gravid Mal-	Gravid Mal-	Gravid Mal-
Weight (g)	0	23.34	22.63	18.46	25.38	28.16	23.95	28.01	27.27	24.77	23.68	28.33	25.66	27.05	236.88	27.14	21.79	24.33	22.41	24.64	25.25	23.92	27.83	26.2	22.9	24.7	23.43	27.5	26.75	24.66	20.12	25.27	24.39	22.63	24.2	26.57	27.53	24.54	24.58	24.93
	6	24.98	26.33	18.77	25.72	30.18	23.9	29.76	26.1	24.75	23.92	28.92	25.55	27.2	24.42	30.39	23.85	27.33	25.36	27.91	31.1	29.7	33.46	30.75	25.52	29.38	26.28	31.27	31.31	27.25	23.49	28.59	29.01	27.26	28.58	31.18	33.05	28.36	28.11	28.3
	7	25.54	26.08	19.09	25.63	29.58	23.89	29.06	27.54	25.45	24.17	29.23	25.56	26.04	24.73	30.82	24.94	28.28	25.7	29.01	31.54	29.75	34.02	31.8	26.29	30.03	26.72	31.51	31.54	28.17	23.99	29.26	29.8	27.86	28.79	31.72	32.89	28.52	28.33	28.64
	8	26.16	26.44	19.28	26.23	30.01	23.65	29.2	27.68	25.81	23.6	29.47	25.17	26.3	25.18	32.02	24.95	29.17	26.58	29.22	32.34	30.23	35.23	31.59	27.02	30.68	27.13	31.16	31.34	28.78	24.78	30.2	29.98	28.6	29.6	32.7	33.08	28.58	28.94	29.26
	9	26.52	26.65	19.28	26.2	30.3	23.2	29.36	27.83	25.52	23.56	28.55	25.23	26.53	25.46	32.55	26.32	30.01	26.26	28.59	32.66	29.77	34.95	30.15	27.61	30.11	27.46	31.47	30.88	29.32	25.85	30.98	30.64	29.59	30.21	33.68	33.98	29.97	29.66	29.59
Hematocrit	0	0.575758	0.595238	0.551724	0.6	0.55814	0.575758	0.5625	0.525	0.571429	0.545455	0.583333	0.6	0.555556	0.533333	0.541667	0.555556	0.527778	0.540541	0.520833	0.557692	0.535714	0.612903	0.525424	0.76087	0.518519	0.533333	0.576923	0.520833	0.54	0.516129	0.571429	0.538462	0.52	0.595238	0.56	0.580645	0.568182	0.641026	0.5
Packed RBC vol./total blood vol.	6	0.454545	0.535714	0.5	0.576923	0.521739	0.5	0.538462	0.521739	0.62069	0.481481	0.555556	0.558824	0.548387	0.541667	0.5	0.551724	0.48	0.513514	0.527778	0.458333	0.478261	0.52381	0.482759	0.5	0.5	0.5	0.416667	0.478261	0.512821	0.484848	0.547619	0.5625	0.527778	0.529412	0.535714	0.55	0.458333	0.5	0.484848
	7	0.481481	0.478261	0.5	0.538462	0.5	0.5	0.521739	0.461538	0.555556	0.444444	0.5	0.518519	0.56	0.5	0.485714	0.481481	0.48	0.5	0.5	0.5	0.45	0.484848	0.392857	0.444444	0.454545	0.464286	0.3	0.5	0.5	0.464286	0.492958	0.48	0.466667	0.46875	0.533333	0.5	0.46875	0.52	0.5
	8	0.5	0.5	0.466667	0.535714	0.482759	0.558824	0.482759	0.466667	0.464286	0.545455	0.375	0.5	0.361111	0.333333	0.413793	0.454545	0.419355	0.457143	0.375	0.40625	0.366667	0.384615	0.428571	0.454545	0.285714	0.483871	0.421053	0.588235	0.488889	0.425	0.489796	0.48	0.479167	0.4375	0.44	0.483333	0.484848	0.5	0.461538
	9	0.448276	0.444444	0.384615	0.4	0.416667	0.375	0.346154	0.384615	0.464286	0.357143	0.333333	0.461538	0.40625	0.37037	0.357143	0.394737	0.4	0.304348	0.25	0.3	0.208333	0.21875	0.243243	0.403226	0.214286	0.307692	0.24	0.342857	0.478261	0.413793	0.439394	0.428571	0.461538	0.375	0.448276	0.444444	0.4	0.394737	0.416667
	10	0.344828	0.357143	0.291667	0.318182	0.321429	0.407407	0.206897	0.27027	0.545455	0.35	0.210526	0.529412	0.352941	0.25	0.257143	0.285714	0.307692	0.25	0.125	0.185185	0.142857	0.28125	0.294118	0.25	0.181818	0.25	0.25	0.233333	0.448276	0.4375	0.421053	0.444444	0.431034	0.440678	0.419355	0.462963	0.375	0.41791	0.441176
Parasitemia (%)	0	0	0	0	0	0	0	0	0	0	0	0	0	0	0	0	0	0	0	0	0	0	0	0	0	0	0	0	0
Peripheral	6	0.42	0.67	0.72	0.57	0.84	1.15	1.3	0.94	0.61	0.51	1.67	0.8	0.56	0.8	0.29	0.38	0.43	1.12	0.88	1.1	2.01	0.76	2.08	0.44	1.74	0.71	1.4	1.13
	7	1.75	2.52	2.45	2.65	4.57	5.72	7.41	3.66	0.094	1.89	6.78	3.33	2.31	3.6	3.47	1.53	1.46	5.39	5.47	6.59	11.5	4.95	10.4	1.88	8.75	4.06	6.88	5.81
	8	6.96	10.4	7.92	8.12	15.6	19.5	25.5	13.9	7.7	6.47	19.9	10.5	8.82	11.7	14.9	8.54	7.83	21.7	25.1	25.1	36.8	18.1	28.9	6.95	26.5	13.4	19.7	18.3
	9	21.4	26.2	18.2	16.4	32.1	40.4	47.1	34.8	15	13.3	31.2	22	18.9	21.6	38.9	28.4	24.7	44	53.7	54.2	56.8	42	41.9	20	41.8	25.3	31	34.7
	10	34.9	38.4	26.7	7.88	34.3	52.2	55	48.6	32.3	20.7	27.3	30.6	27	18.7	50.2	49	37.6	32.2	36.4	51.7	29.5	10.1	14.4	27.5	18.8	31.4	21.7	23
Parasitemia (%), Placental	10	N/A	N/A	N/A	N/A	N/A	N/A	N/A	N/A	N/A	N/A	N/A	N/A	N/A	N/A	45.58	57.53	34.12	29.43	23.9	not collected	not collected	23.75	20.23	34.06	not collected	33.05	30.11	31.56	N/A	N/A	N/A	N/A	N/A	N/A	N/A	N/A	N/A	N/A	N/A

## Sheet: Fetal outcomes - raw data
	Dam ID	20913	20914	21112	21116	21119	21443	21444	22558	22559	22560	22561	22562	22563	20909	20912	20916	20918	21115	21117	21121	21122	21439	21440	21446
	Vendor	CR/NCI	CR/NCI	CR/NCI	CR/NCI	CR/NCI	CR/NCI	CR/NCI	CR/NCI	CR/NCI	CR/NCI	CR/NCI	CR/NCI	CR/NCI	CR/NCI	CR/NCI	CR/NCI	CR/NCI	CR/NCI	CR/NCI	CR/NCI	CR/NCI	CR/NCI	CR/NCI	CR/NCI
	Group	Gravid Mal+	Gravid Mal+	Gravid Mal+	Gravid Mal+	Gravid Mal+	Gravid Mal+	Gravid Mal+	Gravid Mal+	Gravid Mal+	Gravid Mal+	Gravid Mal+	Gravid Mal+	Gravid Mal+	Gravid Mal-	Gravid Mal-	Gravid Mal-	Gravid Mal-	Gravid Mal-	Gravid Mal-	Gravid Mal-	Gravid Mal-	Gravid Mal-	Gravid Mal-	Gravid Mal-
Placental Weights (g)	1	0.09	0.07	0.1	0.08	0.07	0.11	0.09	0.09	0.06	0.06	0.08	0.05	0.08	0.07	0.07	0.07	0.11	0.08	0.08	0.09	0.09	0.08	0.09	0.08
	2	0.09	0.07	0.08	0.09	0.09	0.08	0.09	0.07	0.08	0.07	0.09	0.06	0.07	0.07	0.1	0.06	0.08	0.08	0.06	0.08	0.07	0.08	0.07	0.08
	3	0.1	0.08	0.07	0.08	0.07	0.1	0.1	0.06	0.08	0.07	0.06	0.04	0.08	0.07	0.09	0.05	0.08	0.08	0.07	0.08	0.08	0.1	0.07	0.09
	4	0.11	0.08	0.07	0.09	0.07	0.1	0.12	0.08	0.08		0.07	0.05	0.08	0.07	0.08	0.08	0.08	0.07	0.07	0.07	0.08	0.14	0.07	0.07
	5	0.1		0.1	0.09	0.09	0.1	0.08	0.07	0.06		0.06	0.05	0.09	0.07	0.07	0.07	0.06	0.08	0.07	0.08	0.08	0.08	0.07	0.09
	6	0.08		0.09	0.09	0.07	0.1	0.07	0.06	0.07		0.09	0.07	0.1	0.06		0.06	0.07	0.08	0.06	0.08	0.1	0.09	0.07	0.09
	7	0.09		0.09	0.1	0.08	0.1	0.11	0.06			0.06	0.06	0.08	0.08		0.08	0.09	0.06	0.09	0.08	0.08		0.08	0.07
	8	0.09		0.09	0.09	0.08	0.09	0.09	0.09			0.08	0.05	0.09	0.07		0.07	0.11	0.07	0.08	0.07	0.09		0.08	0.09
	9	0.08		0.1	0.08	0.1	0.11	0.08	0.08			0.07			0.06		0.08	0.11	0.08	0.04	0.08	0.08		0.07	0.08
	10	0.09		0.09		0.1	0.09					0.07					0.06		0.08		0.08	0.07		0.08
	11	0.08				0.08						0.09					0.1				0.1	0.09		0.08
	12																0.08					0.08
	13																0.09					0.1
	14																0.07
	15
	16
	17
	18
	19
	20
Mean plac. weight/litter (g)		0.0909091	0.075	0.088	0.0877778	0.0818182	0.098	0.0922222	0.0733333	0.0716667	0.0666667	0.0745455	0.05375	0.08375	0.0688889	0.082	0.0728571	0.0877778	0.076	0.0688889	0.0809091	0.0838462	0.095	0.0754545	0.0822222
Fetal Weights (g)	1	1.04	0.97	1.29	1.38	1	1.04	1.23	1.1	1.05	1.05	1	0.69	1.07	1.37	1.31	1.18	1.07	1.25	1.38	1.19	1.23	1.32	1.22	1.41
	2	1.24	0.82	1.04	1.38	1.1	0.97	1.19	1.08	1.1	0.99	1.15	1.07	1.04	1.39	1.35	1.14	1.34	1.3	1.05	1.33	1.24	1.31	1.23	1.49
	3	1.26	0.92	1.11	1.37	0.93	1.08	1.32	1.12	1	1.1	1.16	0.73	1.14	1.38	1.4	1.11	1.27	1.34	1.32	1.36	1.25	1.25	1.08	1.39
	4	1.26	1.12	1.1	1.35	0.98	1.1	1.27	1.18	1.13		0.98	0.78	1.18	1.4	1.36	1.03	1.39	1.35	1.53	1.3	1.22	1.21	1.29	1.4
	5	1.27		1.11	1.39	1.03	1.03	1.12	1.06	0.99		0.88	0.71	1.1	1.42	1.43	1.2	1.28	1.39	1.31	1.28	1.04	1.33	1.29	1.43
	6	1.27		1.05	1.38	1.13	0.92	1.15	1.01	1		1.03	0.99	1.11	1.46		1.12	1.23	1.3	1.42	1.18	1.17	1.38	1.31	1.42
	7	1.31		1	1.45	1.07	0.95	1.28	1.16			1.05	0.9	1	1.44		1.23	1.34	1.29	1.51	0.93	1.19		1.36	1.34
	8	1.37		1.1	1.5	1.07	0.98	1.28	1.1			0.99	0.87	1.06	1.44		1.15	1.31	1.27	1.42	1.39	1.12		1.3	1.47
	9	1.35		1.3	1.31	1.08	1.15	1.26	1.12			1.16			1.38		1.03	1.25	1.28	0.85	1.39	1.27		1.3	1.43
	10	1.25		1.25		1.08	1.03					1.09					1.1		1.22		1.35	1.19		1.38
	11	1.3				1.05						1.08					1.07				1.38	1.27		1.38
	12																1.11					1.3
	13																1.16					1.28
	14																1.1
	15
	16
	17
	18
	19
	20
Mean fetal weight/litter (g)		1.26545	0.9575	1.135	1.39	1.04727	1.025	1.23333	1.10333	1.045	1.04667	1.05182	0.8425	1.0875	1.40889	1.37	1.12357	1.27556	1.299	1.31	1.28	1.21308	1.3	1.28545	1.42
	No. viable	11	4	10	9	11	10	9	9	6	3	11	8	8	9	5	14	9	10	9	11	13	6	11	9
	No. total	11	11	10	12	12	12	11	10	11	9	13	11	9	10	9	14	10	12	12	12	14	10	11	9
	% viability	100	36.3636	100	75	91.6667	83.3333	81.8182	0.9	0.545455	0.333333	0.846154	0.727273	0.888889	90	55.5556	100	90	83.3333	75	91.6667	92.8571	60	100	100

## Sheet: Embryo outcomes - raw data
Dam ID	21449	21451	21452	21955	21957	21962	21963	21964	22238	22239	22241	22242	22243	22244	21437	21438	21954	21956	21960	21961	21965	22234	22235	22236
Vendor	CR/NCI	CR/NCI	CR/NCI	CR/NCI	CR/NCI	CR/NCI	CR/NCI	CR/NCI	CR/NCI	CR/NCI	CR/NCI	CR/NCI	CR/NCI	CR/NCI	CR/NCI	CR/NCI	CR/NCI	CR/NCI	CR/NCI	CR/NCI	CR/NCI	CR/NCI	CR/NCI	CR/NCI
Group	Gravid Mal+	Gravid Mal+	Gravid Mal+	Gravid Mal+	Gravid Mal+	Gravid Mal+	Gravid Mal+	Gravid Mal+	Gravid Mal+	Gravid Mal+	Gravid Mal+	Gravid Mal+	Gravid Mal+	Gravid Mal+	Gravid Mal-	Gravid Mal-	Gravid Mal-	Gravid Mal-	Gravid Mal-	Gravid Mal-	Gravid Mal-	Gravid Mal-	Gravid Mal-	Gravid Mal-
No. viable	8	9	9	7	12	12	11	13	12	12	11	10	7	11	6	10	13	12	13	13	13	11	12	11
No. total	11	10	10	8	12	13	11	13	13	12	12	10	10	12	7	10	13	15	13	13	14	11	12	11
% viability	72.7273	90	90	0.875	1	0.923077	1	1	0.923077	1	0.916667	1	0.7	0.916667	0.857143	1	1	0.8	1	1	0.928571	1	1	1
Uterus weight (g)	1.16	1.42	1.38	0.99	1.18	1.33	1.14	1.64	1.2	1.62	1.13	1.2	1.08	1.34	0.93	1.65	1.87	1.79	1.89	2.07	1.5	1.56	1.53	1.88

## Sheet: Delivery and litters - raw data
			Pups at 4 days of age	Pups at weaning
DAM ID	DAM STATUS	Pups born (days gestation)	No. total pups	No. total pups	No. female	No. male
23862	Gravid Mal-	19	13	13	5	8
23859	Gravid Mal-	19	15	15	9	6
23868	Gravid Mal-	19	9	9	6	3
23872	Gravid Mal-	19	10	10	6	4
23874	Gravid Mal-	19	13	13	7	6
23875	Gravid Mal-	19	14	14	9	5
23871	Gravid Mal-	19	12	12	5	7
23865	Gravid Mal+	21	3	3	0	3
23873	Gravid Mal+	20	4	3	3	0
23863	Gravid Mal+	19	6	6	1	5
23876	Gravid Mal+	20	6	6	3	3
23867	Gravid Mal+	21	1	1	0	1
24285	Gravid Mal+	19	7	7	0	7
24288	Gravid Mal+	20	4	4	1	3
24289	Gravid Mal+	19	0	0	0	0
24290	Gravid Mal+	19	11	11	7	4
24295	Gravid Mal+	18	0	0	0	0
24296	Gravid Mal+	19	10	10	3	7

## Sheet: Pup growth - raw data
	PUP ID	23862_1	23862_2	23862_7	23862_8	23862_9	23859_3	23859_4	23859_6	23859_8	23859_10	23859_11	23859_12	23859_14	23859_15	23868_1	23868_2	23868_3	23868_5	23868_7	23868_9	23872_1	23872_2	23872_5	23872_7	23872_8	23872_9	23874_1	23874_3	23874_4	23874_7	23874_9	23874_11	23874_12	23875_1	23875_2	23875_3	23875_4	23875_5	23875_6	23875_9	23875_11	23875_12	23871_4	23871_5	23871_7	23871_10	23871_11
	DAM STATUS	Gravid Mal-	Gravid Mal-	Gravid Mal-	Gravid Mal-	Gravid Mal-	Gravid Mal-	Gravid Mal-	Gravid Mal-	Gravid Mal-	Gravid Mal-	Gravid Mal-	Gravid Mal-	Gravid Mal-	Gravid Mal-	Gravid Mal-	Gravid Mal-	Gravid Mal-	Gravid Mal-	Gravid Mal-	Gravid Mal-	Gravid Mal-	Gravid Mal-	Gravid Mal-	Gravid Mal-	Gravid Mal-	Gravid Mal-	Gravid Mal-	Gravid Mal-	Gravid Mal-	Gravid Mal-	Gravid Mal-	Gravid Mal-	Gravid Mal-	Gravid Mal-	Gravid Mal-	Gravid Mal-	Gravid Mal-	Gravid Mal-	Gravid Mal-	Gravid Mal-	Gravid Mal-	Gravid Mal-	Gravid Mal-	Gravid Mal-	Gravid Mal-	Gravid Mal-	Gravid Mal-
	Gestational length (days)	19	19	19	19	19	19	19	19	19	19	19	19	19	19	19	19	19	19	19	19	19	19	19	19	19	19	19	19	19	19	19	19	19	19	19	19	19	19	19	19	19	19	19	19	19	19	19
Weight (g)	4	3.11	2.53	2.95	3.33	2.7	3.1	2.74	2.2	2.88	2.8	3.03	2.36	2.66	2.76	3.81	3.76	2.17	3.94	3.87	3.61	3.42	3.01	3.18	3.33	3.35	3.09	2.92	2.91	2.65	2.98	2.28	2.67	2.57	3.21	3.18	3.21	3.51	3.14	3.29	3.01	3.39	2.96	3.54	3.41	3.58	3.4	2.83
	7	4.81	3.51	4.09	5.12	4	4.96	3.82	3.22	4.51	4.61	4.88	3.64	3.93	3.97	5.8	5.57	3.04	6.05	5.93	5.65	5.33	4.85	5.07	5.32	5.33	5.08	4.43	4.41	4.3	4.66	3.2	4.28	4.27	4.76	3.84	5.28	5.71	4.73	5.01	4.82	4.46	5.35	5.47	5.27	5.67	5.26	3.62
	10	5.97	4.77	5.27	6.52	4.93	6.39	4.69	4.04	5.23	5.74	5.68	4.53	4.59	4.61	7.81	7.53	3.57	8.13	7.97	7.84	7.2	6.78	6.92	7.41	7.26	7.03	6.41	5.83	5.6	6.13	3.95	5.82	5.84	6.1	5.39	6.61	7.39	5.95	6.44	5.82	7.05	6.18	7.34	6.62	6.88	6.31	4.82
	13	7.18	5.58	6.2	7.33	6.09	6.97	4.88	4.81	5.62	5.98	5.98	5	5.16	5.63	9.43	9.35	3.47	10.02	9.76	9.35	9.02	7.82	8.31	8.79	9.35	8.7	6.91	7.19	6.78	7.44	4.87	6.99	6.33	7	6.29	7.02	8.37	6.72	7.9	6.93	8.16	6.79	8.04	8.06	8.76	7.7	5.02
	16	7.72	6.37	6.88	8.08	6.88	6.9	5.19	5.36	6.73	6.91	5.27	5.25	5.63	5.77	10.38	10.1	2.92	10.96	10.72	10.06	9.71	9.1	9.14	7.27	10.43	9.52	7.74	7.53	7.36	7.95	5.3	7.27	7.17	8.18	7.15	8.33	9.09	7.33	8.42	8.08	7.98	9.29	9.34	9.08	10.1	9.11	5.39
	19	10.7	8.06	9.28	10.61	8.41	9.26	6.7	6.92	8.66	9.57	8.62	7.74	7.32	8.27	13.09	12.66	3.37	13.38	13.1	13.08	12.44	11.74	11.6	13.28	13.14	12.87	10.23	10.38	9.94	10.35	6.62	9.24	9.34	9.55	9.65	11.11	12	9.72	10.4	9.95	11.8	9.91	11.32	10.81	13.12	11.3	5.93
	22	14.05	11.47	12.95	14.4	11.71	12.96	9.66	9.32	11.81	12.66	11.82	10.77	10.68	11.43	16.26	15.98	5.6	16.68	15.16	16.06	15.95	14.82	15.2	16.47	15.84	12.92	13.52	13.79	13.1	13.38	9.52	12.88	12.28	12.78	13.22	14.1	15.92	13.04	14.01	13.92	15.3	13.8	15.45	14.83	17.39	15.17	7.88
	SEX at weaning (M/F)	F	F	F	F	F	F	F	F	F	F	F	F	F	F	F	F	F	F	F	F	F	F	F	F	F	F	F	F	F	F	F	F	F	F	F	F	F	F	F	F	F	F	F	F	F	F	F
	PUP ID	23862_3	23862_4	23862_5	23862_6	23862_10	23862_11	23862_12	23862_13	23859_1	23859_2	23859_5	23859_7	23859_9	23859_13	23868_4	23868_8	23868_6	23872_3	23872_4	23872_6	23872_10	23874_2	23874_5	23874_6	23874_8	23874_10	23874_13	23875_7	23875_8	23875_10	23875_13	23875_14	23871_1	23871_2	23871_3	23871_6	23871_8	23871_9	23871_12
	DAM STATUS	Gravid Mal-	Gravid Mal-	Gravid Mal-	Gravid Mal-	Gravid Mal-	Gravid Mal-	Gravid Mal-	Gravid Mal-	Gravid Mal-	Gravid Mal-	Gravid Mal-	Gravid Mal-	Gravid Mal-	Gravid Mal-	Gravid Mal-	Gravid Mal-	Gravid Mal-	Gravid Mal-	Gravid Mal-	Gravid Mal-	Gravid Mal-	Gravid Mal-	Gravid Mal-	Gravid Mal-	Gravid Mal-	Gravid Mal-	Gravid Mal-	Gravid Mal-	Gravid Mal-	Gravid Mal-	Gravid Mal-	Gravid Mal-	Gravid Mal-	Gravid Mal-	Gravid Mal-	Gravid Mal-	Gravid Mal-	Gravid Mal-	Gravid Mal-
	Gestational length (days)	19	19	19	19	19	19	19	19	19	19	19	19	19	19	19	19	19	19	19	19	19	19	19	19	19	19	19	19	19	19	19	19	19	19	19	19	19	19	19
Weight (g)	4	2.76	3.15	3.09	3.33	2.87	3.06	3.19	3.31	3.13	3.3	3.4	3.22	2.62	2.81	4.03	3.56	3.6	3.64	3.6	3.39	3.5	2.46	2.64	2.85	2.37	3.11	2.87	3.17	3.13	3.31	3.41	not recorded	3.69	3.49	2.15	3.53	2.95	3.39	2.81
	7	3.55	4.76	4.69	4.69	4.5	4.54	4.65	4.93	4.9	5.16	5.27	4.98	4.02	4.54	6.11	5.36	5.41	5.85	5.61	5.26	5.51	4.12	4.29	4.79	4.1	5.08	4.64	4.94	5.05	5.66	3.91	2.66	5.57	5.12	3.2	5.5	4.48	5.43	3.99
	10	4.73	6.12	6.2	6.06	5.78	6.09	5.97	6.41	6.24	6.44	6.65	6.22	4.96	5.66	8.36	7.4	7.41	7.91	7.15	7.45	7.43	5.29	5.85	6.27	5.52	6.14	5.75	6.31	6.31	6.79	5.72	3.63	7.07	7.11	3.44	7.04	6.58	6.97	4.84
	13	5.24	7.13	7.58	7.12	6.9	7.04	7.36	7.65	7.26	7.19	7.23	6.76	5.34	6.58	10.2	9.2	9.07	8.7	8.6	8.44	8.7	6.26	6.65	7.29	6.73	7.39	6.82	7.9	7.14	7.88	6.38	4.31	8.43	8.29	3.8	8.05	7.04	8.08	6.28
	16	6.31	7.6	8.38	7.91	7.78	7.5	7.85	8.66	7.53	7.69	7.56	7.53	5.54	6.4	11.16	10.19	9.91	9.94	9.82	9.96	9.76	6.8	7.14	8.18	7.13	8.22	7.35	8.38	7.9	8.68	7.63	5.2	9.78	9.59	4.5	9.48	7.85	9.01	7.33
	19	7.93	10.52	11.01	11.54	9.25	9.71	11.04	11.93	10.73	10.34	10.5	10.13	7.74	8.86	14.53	12.95	12.18	12.95	12.48	13.4	12.6	8.85	9.43	10.97	9.17	10.66	9.63	10.81	9.95	11.26	9.58	6.39	12.38	11.86	4.94	11.38	9.49	11.22	8.52
	22	11.26	14.09	14.5	15.4	12.82	13.48	14.97	15.81	14.32	14.22	14.43	13.71	10.7	12.57	18.47	16.35	15.62	16.55	16.22	17.22	16.68	12.36	12.86	14.94	12.82	14.32	13.35	14.41	14.27	15.35	13.02	8.72	16.63	15.68	7.62	15.78	9.69	14.71	12.12
	SEX at weaning (M/F)	M	M	M	M	M	M	M	M	M	M	M	M	M	M	M	M	M	M	M	M	M	M	M	M	M	M	M	M	M	M	M	M	M	M	M	M	M	M	M
	PUP ID	23873_1	23873_2	23873_4	23863_3	23876_4	23876_5	23876_6	24288_1	24290_1	24290_2	24290_4	24290_5	24290_6	24290_8	24290_11	24296_1	24296_2	24296_9
	DAM STATUS	Gravid Mal+	Gravid Mal+	Gravid Mal+	Gravid Mal+	Gravid Mal+	Gravid Mal+	Gravid Mal+	Gravid Mal+	Gravid Mal+	Gravid Mal+	Gravid Mal+	Gravid Mal+	Gravid Mal+	Gravid Mal+	Gravid Mal+	Gravid Mal+	Gravid Mal+	Gravid Mal+
	Gestational length (days)	20	20	20	19	20	20	20	20	19	19	19	19	19	19	19	19	19	19
Weight (g)	4	2.75	2.32	2.78	2.13	3.22	2.64	2.69	3.46	2.45	2.43	2.37	2.32	2.5	2.08	2.25	3.06	3.3	3.37
	7	5.12	4.54	5.13	3.97	4.74	4.54	4.64	5.26	4.12	4.11	4.26	3.98	4.33	3.47	3.95	4.41	4.79	4.76
	10	8.29	7.33	8.27	6.19	6.79	6.42	7.14	7.7	5.99	5.79	5.9	5.8	6.04	5.28	5.62	6.31	6.26	6.67
	13	11.17	9.9	10.9	8.3	8.23	8.16	8.83	9.73	7.23	6.99	6.98	6.62	7.23	6.33	6.72	7.65	7.35	7.9
	16	12.97	12.08	12.98	9.7	9.94	9.68	10.65	10.09	7.72	7.31	7.34	7.36	7.73	6.68	7.06	8.31	8.08	8.26
	19	14.74	14.34	14.93	11.39	12.02	11.06	11.3	13.68	9.89	9.93	9.36	9.53	9.74	8.72	9.11	11.2	11.48	11.93
	22	17.68	17.06	17.58	14.42	15.77	14.39	14.18	16.52	13.36	13.16	12.73	12.91	12.54	11.7	12.06	14.81	15.43	15.54
	SEX at weaning (M/F)	F	F	F	F	F	F	F	F	F	F	F	F	F	F	F	F	F	F
	PUP ID	23865_1	23865_2	23865_3	23863_1	23863_2	23863_4	23863_5	23863_6	23876_1	23876_2	23876_3	23867_1	24285_1	24285_2	24285_3	24285_4	24285_5	24285_6	24285_7	24288_2	24288_3	24288_4	24290_3	24290_7	24290_9	24290_10	24296_3	24296_4	24296_5	24296_6	24296_7	24296_8	24296_10
	DAM STATUS	Gravid Mal+	Gravid Mal+	Gravid Mal+	Gravid Mal+	Gravid Mal+	Gravid Mal+	Gravid Mal+	Gravid Mal+	Gravid Mal+	Gravid Mal+	Gravid Mal+	Gravid Mal+	Gravid Mal+	Gravid Mal+	Gravid Mal+	Gravid Mal+	Gravid Mal+	Gravid Mal+	Gravid Mal+	Gravid Mal+	Gravid Mal+	Gravid Mal+	Gravid Mal+	Gravid Mal+	Gravid Mal+	Gravid Mal+	Gravid Mal+	Gravid Mal+	Gravid Mal+	Gravid Mal+	Gravid Mal+	Gravid Mal+	Gravid Mal+
	Gestational length (days)	21	21	21	19	19	19	19	19	20	20	20	21	19	19	19	19	19	19	19	20	20	20	19	19	19	19	19	19	19	19	19	19	19
Weight (g)	4	2.68	2.93	2.75	1.95	2.04	2.33	2.23	2.28	3.13	3.07	2.79	3.08	4.32	3.56	4.37	4.16	4.32	4.46	4.33	3.37	2.77	3.95	2.47	2.41	2.38	2.37	3.42	3.22	3.48	3.29	3.23	3.43	3.43
	7	4.62	5.25	4.89	3.5	3.54	4.31	4.1	4.16	5.19	5.04	4.57	4.19	6.49	6.44	6.37	6.15	6.38	6.58	6.31	5.15	4.62	6.03	4.25	4.28	4.21	4.19	4.85	4.72	5.04	4.89	4.75	4.86	4.73
	10	6.94	8.02	7.23	5.72	5.62	6.55	6.38	6.4	7.34	7.5	6.99	6.65	8.86	7.53	8.33	8.37	8.88	8.91	8.74	7.32	6.74	8.61	6.02	6.08	5.89	6.04	6.74	6.35	6.72	6.61	6.33	6.56	6.5
	13	9.26	10.91	9.77	7.81	7.66	8.78	8.46	8.07	9.41	9.86	8.88	9.22	11.13	9.44	10.62	10.64	10.9	11.26	10.85	9.44	8.72	10.61	6.63	7.02	7.02	7.17	8.16	7.64	8.13	8	7.84	7.82	8.12
	16	11.36	13.14	11.91	9.54	9.4	10.55	10.56	9.66	10.86	10.99	9.9	10.38	11.74	9.7	11.33	11.34	11.71	11.83	11.25	9.6	9.33	10.67	6.97	7.37	7.41	7.49	8.96	8.48	8.97	8.69	8.72	8.78	8.86
	19	13.57	15.68	13.94	11.45	10.99	11.78	12.47	11.79	12.47	12.22	11.9	13.28	16.13	13.67	15.4	15.74	15.69	16.22	15.69	10.99	11.16	13.92	9.33	9.44	9.98	9.59	12.8	12.2	12.75	11.82	12.33	12.37	12.94
	22	16.92	19.23	17.72	14.86	14.43	14.7	15.46	15.04	16.2	15.62	15.78	17.4	20.62	17.36	20.01	20.23	19.88	20.65	20	12.38	14.38	17.9	12.26	12.96	13.82	13.02	17	15.38	16.96	15.58	15.67	17.28	16.54
	SEX at weaning (M/F)	M	M	M	M	M	M	M	M	M	M	M	M	M	M	M	M	M	M	M	M	M	M	M	M	M	M	M	M	M	M	M	M	M
	PUP ID	23873_3
	DAM STATUS	IP
	Gestational length (days)	20
Weight (g)	4	1.87
	7	2.23
	10	2.12
	13	dead
	16	dead
	19	dead
	22	dead
	SEX at weaning (M/F)	unknown
